# Supplementary material for: Melanoma-Derived BRAFV600E Mutation in Peritumoral Stromal Cells: Implications for in Vivo Cell Fusion
Source: Int J Mol Sci. 2016 Jun 21;17(6):980. doi: 10.3390/ijms17060980 (PMC4926511; doi:10.3390/ijms17060980)
Supplement: Supplementary file 1 [file ijms-17-00980-s001.zip]

Archive with 3 entries (2 files):
- ijms-127525-Supplementary Materials/
- ijms-127525-Supplementary Materials/ijms-127525-supplementary-Figure S1.pdf
- ijms-127525-Supplementary Materials/ijms-127525-Supplementary-Table S1.xlsx
