# Supplementary material for: Melanoma-Derived BRAFV600E Mutation in Peritumoral Stromal Cells: Implications for in Vivo Cell Fusion
Source: Int J Mol Sci. 2016 Jun 21;17(6):980. doi: 10.3390/ijms17060980 (PMC4926511; doi:10.3390/ijms17060980)
Supplement: Supplementary file 1 [file ijms-17-00980-s001.zip › ijms-127525-Supplementary Materials/ijms-127525-Supplementary-Table S1.xlsx]

## Sheet: Munka1
Sample ID	Patient ID	Origin of tissue sample	Staining	Tumor BRAF status	Immunophenotype of dissected cells	CT ref	CT mut	dcT	% mutant allele
20	8	Cutaneous metastasis	CD68-MART1	V600E	MART1-CD68+ Macrophage	30.9	35	4.1	5.83146
55	9	Histologically negative re-excision	SMA-MART1	V600E	MART1-SMA+ Fibroblast	29.5	neg		0
51	10	Histologically negative re-excision	SMA-MART1	V600E	MART1- Macrophage	32.15	34.2	2.05	24.1484
59	10	Histologically negative re-excision	CD68-MART1	V600E	MART1-CD68+ Macrophage	32.81	neg		0
60	10	Histologically negative re-excision	CD68-MART1	V600E	MART1-CD68+ Macrophage	33.75	neg		0
23	10	Histologically negative re-excision	SMA-MART1	V600E	MART1-SMA- Keratinocytes	27.2	neg		0
24	10	Histologically negative re-excision	SMA-MART1	V600E	MART1-SMA- Keratinocytes	30.05	neg		0
25	10	Histologically negative re-excision	SMA-MART1	V600E	MART1-SMA+ Fibroblast	28.75	neg		0
26	10	Histologically negative re-excision	SMA-MART1	V600E	MART1-SMA+ Fibroblast	29.7	neg		0
27	10	Histologically negative re-excision	SMA-MART1	V600E	MART1-SMA+ Fibroblast	27.4	neg		0
28	10	Histologically negative re-excision	SMA-MART1	V600E	MART1-SMA+ Fibroblast	28.7	neg		0
29	10	Histologically negative re-excision	SMA-MART1	V600E	MART1-SMA+ Fibroblast	25.9	neg		0
30	10	Histologically negative re-excision	SMA-MART1	V600E	MART1-SMA+ Fibroblast	28.4	neg		0
50	10	Histologically negative re-excision	SMA-MART1	V600E	MART1-SMA+ Fibroblast	32.3	neg		0
52	10	Histologically negative re-excision	SMA-MART1	V600E	MART1-SMA+ Fibroblast	31.35	neg		0
53	10	Histologically negative re-excision	SMA-MART1	V600E	MART1-SMA+ Fibroblast	32.1	neg		0
57	10	Histologically negative re-excision	SMA-MART1	V600E	MART1-SMA+ Fibroblast	32.58	neg		0
58	10	Histologically negative re-excision	SMA-MART1	V600E	MART1-SMA+ Fibroblast	33.025	neg		0
38	11	Histologically negative re-excision	SMA-MART1	V600E	MART1-SMA- Keratinocytes	28.2	neg		0
39	11	Histologically negative re-excision	SMA-MART1	V600E	MART1-SMA- Keratinocytes	30.3	neg		0
40	11	Histologically negative re-excision	SMA-MART1	V600E	MART1-SMA- Keratinocytes	27.75	neg		0
31	11	Histologically negative re-excision	SMA-MART1	V600E	MART1-SMA+ Fibroblast	28.3	neg		0
32	11	Histologically negative re-excision	SMA-MART1	V600E	MART1-SMA+ Fibroblast	30.2	neg		0
33	11	Histologically negative re-excision	SMA-MART1	V600E	MART1-SMA+ Fibroblast	33.15	neg		0
34	11	Histologically negative re-excision	SMA-MART1	V600E	MART1-SMA+ Fibroblast	37.4	neg		0
35	11	Histologically negative re-excision	SMA-MART1	V600E	MART1-SMA+ Fibroblast	30.7	neg		0
36	11	Histologically negative re-excision	SMA-MART1	V600E	MART1-SMA+ Fibroblast	35.75	neg		0
37	11	Histologically negative re-excision	SMA-MART1	V600E	MART1-SMA+ Fibroblast	32.8	neg		0
54	15	Histologically negative re-excision	SMA-MART1	V600E	MART1-SMA+ Fibroblast	32.05	neg		0
46	13	Histologically negative sentinel lymph node	CD68-MART1	V600E	MART1-CD68+ Macrophage	23.9	neg		0
47	13	Histologically negative sentinel lymph node	CD68-MART1	V600E	MART1-CD68+ Macrophage	26.9	neg		0
48	14	Histologically negative sentinel lymph node	CD68-MART1	V600E	MART1-CD68+ Macrophage	25.55	neg		0
49	14	Histologically negative sentinel lymph node	CD68-MART1	V600E	MART1-CD68+ Macrophage	27.1	neg		0
19	7	Local recurrence	SMA-MART1	V600E	MART1-SMA+ Fibroblast	32.6	neg		0
4	1	Lymph node metastasis	SMA-MART1	V600E	MART1+SMA+ Tumor cells	29.75	33.1	3.35	9.8073
3	1	Lymph node metastasis	CD68-MART1	V600E	MART1-CD68+ Macrophage	28.25	31.95	3.7	7.69465
1	1	Lymph node metastasis	SMA-MART1	V600E	MART1-SMA+ Fibroblast	28.2	neg		0
2	1	Lymph node metastasis	SMA-MART1	V600E	MART1-SMA+ Fibroblast	27.75	35.2	7.45	0.571908
61	1	Lymph node metastasis	SMA-MART1	V600E	MART1-SMA+ Fibroblast	33.57	36.16	2.59	16.6086
62	1	Lymph node metastasis	SMA-MART1	V600E	MART1-SMA+ Fibroblast	33.85	neg		0
63	1	Lymph node metastasis	SMA-MART1	V600E	MART1-SMA+ Fibroblast	34.235	neg		0
64	1	Lymph node metastasis	SMA-MART1	V600E	MART1-SMA+ Fibroblast	34.825	neg		0
14	5	Lymph node metastasis	CD68-MART1	V600E	MART1-CD68+ Macrophage	32.3	neg		0
12	5	Lymph node metastasis	SMA-MART1	V600E	MART1-SMA+ Fibroblast	32.25	neg		0
13	5	Lymph node metastasis	SMA-MART1	V600E	MART1-SMA+ Fibroblast	24.6	32.55	7.95	0.4044
6	1	Primary cutaneous melanoma	SMA-MART1	V600E	MART1-SMA- Keratinocytes	30.75	neg		0
5	1	Primary cutaneous melanoma	SMA-MART1	V600E	MART1-SMA+ Fibroblast	30.7	33.5	2.8	14.3587
56	1	Primary cutaneous melanoma	SMA-MART1	V600E	MART1-SMA+ Fibroblast	30.615	neg		0
44	3	Primary cutaneous melanoma	CD68-MART1	V600E	MART1+CD68- Tumor cells	29.4	29.915	0.515	69.9793
69	3	Primary cutaneous melanoma	CD68-MART1	V600E	MART1+CD68- Tumor cells	28	29.25	1.25	42.0448
70	3	Primary cutaneous melanoma	CD68-MART1	V600E	MART1+CD68- Tumor cells	30.855	33.3	2.445	18.3646
43	3	Primary cutaneous melanoma	CD68-MART1	V600E	MART1+CD68+ Tumor cells	22.985	30.75	7.765	0.459729
71	3	Primary cutaneous melanoma	CD68-MART1	V600E	MART1+CD68+ Tumor cells	30.06	32.67	2.61	16.3799
72	3	Primary cutaneous melanoma	CD68-MART1	V600E	MART1+CD68+ Tumor cells	30.895	33.52	2.625	16.2105
68	3	Primary cutaneous melanoma	SMA-MART1	V600E	MART1+SMA- Tumor cells	33.09	35.82	2.73	15.0726
77	3	Primary cutaneous melanoma	SMA-MART1	V600E	MART1+SMA- Tumor cells	29.78	33.32	3.54	8.59714
78	3	Primary cutaneous melanoma	SMA-MART1	V600E	MART1+SMA- Tumor cells	29.99	32.24	2.25	21.0224
10	3	Primary cutaneous melanoma	SMA-MART1	V600E	MART1+SMA+ Tumor cells	30.85	33.3	2.45	18.3011
42	3	Primary cutaneous melanoma	CD68-MART1	V600E	MART1-CD68+ Macrophage	22.47	33.6	11.13	0
45	3	Primary cutaneous melanoma	CD68-MART1	V600E	MART1-CD68+ Macrophage	27.6	30.26	2.66	15.822
73	3	Primary cutaneous melanoma	CD68-MART1	V600E	MART1-CD68+ Macrophage	28.755	neg		0
74	3	Primary cutaneous melanoma	CD68-MART1	V600E	MART1-CD68+ Macrophage	28.62	33.27	4.65	3.983
80	3	Primary cutaneous melanoma	SMA-MART1	V600E	MART1-SMA- Keratinocytes	34.53	neg		0
9	3	Primary cutaneous melanoma	SMA-MART1	V600E	MART1-SMA+ Fibroblast	32.5	neg		0
65	3	Primary cutaneous melanoma	SMA-MART1	V600E	MART1-SMA+ Fibroblast	34.59	neg		0
66	3	Primary cutaneous melanoma	SMA-MART1	V600E	MART1-SMA+ Fibroblast	35.815	37.55	1.735	30.0409
67	3	Primary cutaneous melanoma	SMA-MART1	V600E	MART1-SMA+ Fibroblast	33.285	neg		0
75	3	Primary cutaneous melanoma	SMA-MART1	V600E	MART1-SMA+ Fibroblast	29.215	31.77	2.555	17.0164
76	3	Primary cutaneous melanoma	SMA-MART1	V600E	MART1-SMA+ Fibroblast	30.8	neg		0
15	6	Sentinel lymph node metastasis	CD68-MART1	V600E	MART1-CD68+ Macrophage	31.35	neg		0
16	6	Sentinel lymph node metastasis	CD68-MART1	V600E	MART1-CD68+ Macrophage	30.1	neg		0
17	6	Sentinel lymph node metastasis	CD68-MART1	V600E	MART1-CD68+ Macrophage	29.3	neg		0
18	6	Sentinel lymph node metastasis	CD68-MART1	V600E	MART1-CD68+ Macrophage	29.55	neg		0
21	9	Sentinel lymph node metastasis	SMA-MART1	V600E	MART1-SMA+ Fibroblast	27.85	neg		0
22	9	Sentinel lymph node metastasis	SMA-MART1	V600E	MART1-SMA+ Fibroblast	27.05	neg		0
7	2	Primary cutaneous melanoma	SMA-MART1	wild type	MART1- peritumoral cells	30.4	neg		0
8	2	Primary cutaneous melanoma	SMA-MART1	wild type	MART1-SMA+ Fibroblast	31.05	neg		0
79	2	Primary cutaneous melanoma	CD68-MART1	wild type	MART1+CD68- Tumor cells	24.02	32.685	8.665	0
82	4	Primary cutaneous melanoma	HE	wild type	Fibroblasts	30.82	neg		0
11	4	Primary cutaneous melanoma	SMA-MART1	wild type	MART1- peritumoral cells	26.35	neg		0
83	4	Primary cutaneous melanoma	HE	wild type	Tumor cells	25.695	neg		0
41	12	Primary cutaneous melanoma	CD68-MART1	wild type	MART1+CD68- Tumor cells	36.9	neg		0
81	16	Primary cutaneous melanoma	CD68-MART1	wild type	MART1-CD68+ Macrophage	30.31	neg		0
84	17	Primary cutaneous melanoma	HE	wild type	Fibroblasts	31.485	neg		0
85	18	Primary cutaneous melanoma	HE	wild type	Fibroblasts	28.815	neg		0
86	19	Primary cutaneous melanoma	HE	wild type	Tumor cells	29.52	neg		0
Supplementary Table S1. Subpopulation of peritumoral cells with fibroblast and macrophage phenotype carry the melanoma-derived oncogenic mutation BRAFV600E in BRAFV600E mutant melanoma tissues. Cell compartments were isolated from tissue samples of melanoma patients with laser-capture microdissection. Tissue samples were stained either with the combination of SMA and MART1 or with the combination…
